# Supplementary material for: Identification of Novel Candidate CD8+ T Cell Epitopes of the SARS-CoV2 with Homology to Other Seasonal Coronaviruses
Source: Viruses. 2021 May 24;13(6):972. doi: 10.3390/v13060972 (PMC8225204; doi:10.3390/v13060972)
Supplement: Supplementary file 1 [file viruses-13-00972-s001.zip]

Archive with 1 entries (1 files):
- viruses-1182281-si.pdf
